# Supplementary material for: Effect of chlorophyll biosynthesis-related genes on the leaf color in Hosta (Hosta plantaginea Aschers) and tobacco (Nicotiana tabacum L.)
Source: BMC Plant Biol. 2021 Jan 15;21:45. doi: 10.1186/s12870-020-02805-6 (PMC7811250; doi:10.1186/s12870-020-02805-6)
Supplement: Supplementary file 1 — Additional file 1: Table S1. Basic information of HrHEMA, HrPOR and HrCAO. [file 12870_2020_2805_MOESM1_ESM.xlsx]

## Sheet: Sheet1
Table S1 Basic Information of HrHEMA, HrPOR and HrCAO
Gene	length	Number of amino acids	Nucleotide sequence
HrHEMA	1608bp	536	ATGGCGGCGGCGAGCGGGCTTGCGGCATCGTTTGCGGTGACGAAGGCGGAGCTCCTTGTCCGGAGTAGCTCGTGGGCGAAGTTCGGGGTCGGGCCCAGACCTAGGGTTGGGTTCCGGGTCCGGATCCAGAGGGGCCCCAGGTGCGAGGCGGCTGGGACGGATCTCGAGGAGAAGATTACTGCTAGGGCTTCCAGCGTCTCCGCTCTCGAGCAGTTCAAGGTCTCCGGCACGGATCGGTATATGAAGGAAAGAAGCAGCATTGCTGTTATAGGCCTTAGTGTCCATACAACACCTGTAGAGATGCGTGAAAAGCTTGCTGTTCCTGAGGCACAGTGGCCCCGCACAATTGGTGAACTTTGCAACTTAAATCATATTGAAGAAGCTGCCGTTCTCAGTACC…
HrPOR	1185bp	394	ATGGCTCTTCAGGCTTCTTTCCTTCCTTCAGCTCTCTCAGCCCACAAAGAGGGAAAGACAGTTGCAAAGGACTCTGTTTTCTTGGGAGCACCTCTCTCAGACCATCTCAAATCTGACTTCTCTCCTCTACTCCTGAGGACCAAGAGGGCCAATGTCTCCATTGGCGTGCGTGCTCAGACCACGGCCACGGCCGCGCCATCGGTGAACCGGAGCGCCCCAGAGGGCAAGAAAACACTGAGAAAGGGCAACGTGGTCATCACCGGCGCCTCTTCTGGCCTCGGCCTCGCGACAGCCAAGGCGCTGGCTGAAACCGGCAAGTGGAACGTGATAATGGCCTGCCGTGACTTCCTCAAGGCCGAGAAGGCGGCCAAGTCGGCCGGCATGCCCAAGGACAACTAC…
HrCAO	1623bp	540	ATGACTGCTGCTTCCGCTCTGTCTCTGCTCCCAGACACTCTTCGACGAAGGGCCTCTTCCAAACTCTCCTTAAAAAAGGGTGGTGGTAGAGTAGGATTCAAAGTTTTGGCTGTGTTTGGGGAGGAAGAGGGAGGTGGGTTGCAAAAAAAGAATACTTGGGAAGCAATTTTTGAAGTAGAGGACCCTCGGCCGAGGGTATCACAATCTAAGGGGAAGTTTCTAGATGTAAATCAGGCTCTCGAAGTGGCTAGGTTCGATATCCAATACTGTGACTGGAGGGCTCGTCAGGACTTGTTGACCATCATGATTCTCCATGACAAGGTGGTCGAGGTCCTCAACCCTTTGGCACGGGAATATAAATCAGTTGGAACTATGAAGAAGGAGCTCGCACAGCTGCAG…
