# Supplementary material for: Effect of chlorophyll biosynthesis-related genes on the leaf color in Hosta (Hosta plantaginea Aschers) and tobacco (Nicotiana tabacum L.)
Source: BMC Plant Biol. 2021 Jan 15;21:45. doi: 10.1186/s12870-020-02805-6 (PMC7811250; doi:10.1186/s12870-020-02805-6)
Supplement: Supplementary file 2 — Additional file 2: Table S2. Primer sequences of gene cloning. [file 12870_2020_2805_MOESM2_ESM.xlsx]

## Sheet: Sheet1
Table S2 Primer sequences of gene cloning
Gene	primer*	sequence (5'-3')
HrHEMA	F	ATGGCGGCGGCGAGCG
	R	TTAGTTTTGAGCTTTTTCCACCTTGGC
HrPOR	F	AATGGCTCTTCAGGCTTC
	R	ATTCAGGCCAAGCCAACC
HrCAO	F	ATGACTGCTGCTTCCGCTCTG
	R	CTACTCATCTTGTTTGCTGAATGGTAATTGCTTG
M13	F	GAACACGGGGGACTCTTGAC
	R	AATGTTTGAACGATCGGGGAAA
16318HrHEMA	F	CAGGTCGACATGGCGGCGGCGAGCGGGCT
	R	CATGGATCCGTTTTGAGCTTTTTCCACCT
16318HrPOR	F	CAGGTCGACATGGCTCTTCAGGCTTCTTTC
	R	ATGGATCCGGCCAAGCCAACCAGCTTCT
16318HrCAO	F	CAGGTCGACATGACTGCTGCTTCCGCTC
	R	CATGGATCCCTCATCTTGTTTGCTGAATG
Hv-Actin	F	AACCACCTTAATCTTCATGCTGCT
	R	AAGATTCAGATGCCCAGAGGTCCT
Ntβ-Actin	F	TCAAGCTGTGTTGTCCCTATAC
	R	GGAAGGGCGTAACCTTCATAA
* F means forward primer; R means reverse primer
